# Supplementary material for: Socioeconomic Determinants of Universal Health Coverage in the Asian Region
Source: Int J Environ Res Public Health. 2022 Feb 18;19(4):2376. doi: 10.3390/ijerph19042376 (PMC8872323; doi:10.3390/ijerph19042376)
Supplement: Supplementary file 1 [file ijerph-19-02376-s001.zip]

Archive with 1 entries (1 files):
- ijerph-1553794-supplementary.pdf
